# Supplementary material for: Presenting a conceptual framework for an HIV prevention and care continuum and assessing the feasibility of empirical measurement in Estonia: A case study
Source: PLoS One. 2020 Oct 9;15(10):e0240224. doi: 10.1371/journal.pone.0240224 (PMC7546465; doi:10.1371/journal.pone.0240224)
Supplement: S1 Data — (XLSX) [file pone.0240224.s001.xlsx]

## Sheet: Supportin information
	S1 Data. HIV prevention and care continuum for people who inject drugs, Tallinn, Estonia (2011–2016): spesific cascade steps coverage estimates (% together with the 95% confidence intervals)
	S1 Table: HIV prevention and care cascade for people who inject drugs, Tallinn, Estonia (2011–2016): all and stratified by the risk of acquiring (those HIV-uninfected) and transmitting (those HIV-infected) the infection
	Step	All PWID	HIV-neg	HIV-pos
	Aware of..
p1hiv	..HIV-testing	99.7% (95.2-100)	99.5% (99.0–100.0)	100.0% (100.0–100.0)
p1nsp	..NSP	99.1% (97.9-100)	98.8% (97.4–100.0)	99.4% (97.5–100.0)
p1ost	..drug Rx.	98.6% (97.4-99.8)	98.5% (97.1– 99.9)	98.7% (96.7–100.0)
	Ever used..
p2hiv	..HIV-testing	92.2% (88.7-95.7)	87.5% (81.3–93.8)	96.9% (96.0–97.9)
p2nsp	..NSP	87.9% (85.7-90.0)	82.0% (77.9–86.1)	93.5% (91.6–95.5)
p2ost	..drug drug Rx.	49.2% (43.6-54.9)	38.4% (29.8–47.1)	59.6% (53.0–66.1)
	Currently use..
p3hiv	..HIV-testing	35.2% (29.3-41.1)	25.3% (18.4-32.1)	45.1% (36.6-53.6)
p3nsp	..NSP	74.4% (68.9-79.8)	67.1% (58.4-75.9)	81.9% (76.7-87.1)
p3ost	..drug drug Rx.	20.3% (17.2-23.5)	13.0% (9.1-16.9)	27.8% (22.8-32.7)
	Recently infected
ppos	% of all HIV-pos			1
p5test	Ever tested for HIV			98.1% (97.1-99.0)
p5aware	.Aware of infection			85.3% (75.3-95.3)
p6	..Linked to care			74.5% (65.0-84.0)
p7	...Currently in care			73.4% (64.0-82.8)
p8	….Currently on ART			62.5% (52.5-72.6)
p9	…..ART adherent			42.3% (32.0-52.5)
p10	…….Virally suppressed			19.0% (11.6-26.3)
	S2 Table: HIV prevention and care continuum for people who inject drugs, Tallinn, Estonia (2011–2016): HIV infected stratified by coverage of single or combined prevention interventions
	Step	% of all HIV+ who currently use NSP (and not drug Rx)	% of all HIV+ who currently use drug Rx (and not NSP)	% of all HIV+ who currently use NSP and drug Rx	% of all HIV+ who currently don't use NSP and drug Rx
	Aware of..
	..HIV-testing	100% (100-100)	100% (100-100)	100% (100-100)	100% (100-100)
	..NSP	1	100% (100-100)	1	95.5% (79.4-100)
	..drug drug Rx.	98.7% (98.0-99.5)	1	1	95.4% (78.3-100)
	Ever used..
	..HIV-testing	96.4% (94.9-97.9)	100% (100-100)	99.4% (99.2-99.7)	94.1% (90.8-97.3)
	..NSP	1	78.0% (68.9-87.1)	1	32.6% (13.5-51.7)
	..drug drug Rx.	38.4% (29.6-47.1)	1	1	21.0% (10.7-31.2)
	Currently use..
	..HIV-testing	41.7% (29.0-54.3)	59.6% (42.9-76.3)	52.9% (46.1-59.8)	43.0% (22.6-63.5)
	..NSP (6 m)	1	0	1	0
	..drug drug Rx.	0	1	1	0
	Recently infected
	Ever tested for HIV	97.2% (95.6-98.8)	100% (100-100)	100% (100-100)	97.5% (94.5-100)
	.Aware of infection	80.7% (65.8-95.5)	100% (100-100)	95.0% (93.3-96.8)	81.1% (71.2-91.1)
	..Linked to care	67.6% (53.5-81.6)	100% (100-100)	84.2% (80.7-87.7)	77.0% (65.6-88.4)
	...Currently in care	66.0% (52.0-80.0)	100% (100-100)	83.2% (80.0-86.8)	77.0% (65.5-88.5)
	….Currently on ART	55.9% (81.9-70.0)	100% (100-100)	72.5% (64.2-80.7)	59.2% (34.4-84.1)
	…..ART adherent	37.6% (22.2-53.0)	54.8% (32.8-76.8)	49.1% (41.3-56.8)	45.2% (21.3-69.0)
	…….Virally suppressed	15.5% (7.2-23.8)	27.3 (13.3-41.3)	22.6% (13.4-31.7)	26.0% (0.2-51.8)
